# Supplementary material for: Human-centered evaluation of explainable AI applications: a systematic review
Source: Front Artif Intell. 2024 Oct 17;7:1456486. doi: 10.3389/frai.2024.1456486 (PMC11525002; doi:10.3389/frai.2024.1456486)
Supplement: Supplementary file 2 [file Data_Sheet_2.ZIP]

Archive with 18 entries (18 files):
- Frontiers-Harvard.bst
- FrontiersinHarvard.cls
- frontiers_suppmat.cls
- ref.bib
- supp_eval_metrics.tex
- supp_expl_types.tex
- supp_materials_main.tex
- supp_taxo.tex
- tables/appendix_eval_explanation.tex
- tables/appendix_eval_interaction01.tex
- tables/appendix_eval_interaction02.tex
- tables/appendix_eval_performance.tex
- tables/appendix_explanation_types.tex
- tables/appendix_expl_types_numbers.tex
- figures/logo1.eps
- figures/eval_taxo_performance.jpg
- figures/eval_taxo_explanation.jpg
- figures/eval_taxo_interaction.jpg
