# Supplementary material for: Human-centered evaluation of explainable AI applications: a systematic review
Source: Front Artif Intell. 2024 Oct 17;7:1456486. doi: 10.3389/frai.2024.1456486 (PMC11525002; doi:10.3389/frai.2024.1456486)
Supplement: Supplementary file 2 [file Data_Sheet_2.ZIP › ref.bib]

@inproceedings{alufaisan2021does,
  title={Does explainable artificial intelligence improve human decision-making?},
  author={Alufaisan, Yasmeen and Marusich, Laura R and Bakdash, Jonathan Z and Zhou, Yan and Kantarcioglu, Murat},
  booktitle={Proceedings of the AAAI Conference on Artificial Intelligence},
  volume={35},
  number={8},
  pages={6618--6626},
  year={2021}
}

@article{bayer2022role,
  title={The role of domain expertise in trusting and following explainable {AI} decision support systems},
  author={Bayer, Sarah and Gimpel, Henner and Markgraf, Moritz},
  journal={Journal of Decision Systems},
  volume={32},
  number={1},
  pages={110--138},
  year={2022},
  publisher={Taylor \& Francis}
}

@article{bunde2021ai,
  title={{AI-Assisted} and explainable hate speech detection for social media moderators--A design science approach},
  author={Bunde, Enrico},
  year={2021}
}

@article{conati2021toward,
  title={Toward personalized {XAI}: A case study in intelligent tutoring systems},
  author={Conati, Cristina and Barral, Oswald and Putnam, Vanessa and Rieger, Lea},
  journal={Artificial intelligence},
  volume={298},
  pages={103503},
  year={2021},
  publisher={Elsevier}
}

@incollection{faulhaber2021effect,
  title={The effect of explanations on trust in an assistance system for public transport users and the role of the propensity to trust},
  author={Faulhaber, Anja K and Ni, Ina and Schmidt, Ludger},
  booktitle={Proceedings of Mensch und Computer 2021},
  pages={303--310},
  year={2021}
}

@article{fu2022gpt2sp,
  title={{GPT2SP}: A transformer-based agile story point estimation approach},
  author={Fu, Michael and Tantithamthavorn, Chakkrit},
  journal={IEEE Transactions on Software Engineering},
  volume={49},
  number={2},
  pages={611--625},
  year={2022},
  publisher={IEEE}
}

@article{ghai2021explainable,
  title={Explainable active learning ({XAL}) toward {AI} explanations as interfaces for machine teachers},
  author={Ghai, Bhavya and Liao, Q Vera and Zhang, Yunfeng and Bellamy, Rachel and Mueller, Klaus},
  journal={Proceedings of the ACM on Human-Computer Interaction},
  volume={4},
  number={CSCW3},
  pages={1--28},
  year={2021},
  publisher={ACM New York, NY, USA}
}

@inproceedings{kartikeya2022examining,
  title={Examining correlation between trust and transparency with explainable artificial intelligence},
  author={Kartikeya, Arnav},
  booktitle={Science and Information Conference},
  pages={353--358},
  year={2022},
  organization={Springer}
}

@article{khodabandehloo2021healthxai,
  title={{HealthXAI}: Collaborative and explainable {AI} for supporting early diagnosis of cognitive decline},
  author={Khodabandehloo, Elham and Riboni, Daniele and Alimohammadi, Abbas},
  journal={Future Generation Computer Systems},
  volume={116},
  pages={168--189},
  year={2021},
  publisher={Elsevier}
}

@inproceedings{nazaretsky2022empowering,
  title={Empowering teachers with {AI}: Co-designing a learning analytics tool for personalized instruction in the science classroom},
  author={Nazaretsky, Tanya and Bar, Carmel and Walter, Michal and Alexandron, Giora},
  booktitle={LAK22: 12th International Learning Analytics and Knowledge Conference},
  pages={1--12},
  year={2022}
}

@inproceedings{panigutti2022understanding,
  title={Understanding the impact of explanations on advice-taking: a user study for {AI-based} clinical Decision Support Systems},
  author={Panigutti, Cecilia and Beretta, Andrea and Giannotti, Fosca and Pedreschi, Dino},
  booktitle={Proceedings of the 2022 CHI Conference on Human Factors in Computing Systems},
  pages={1--9},
  year={2022}
}

@article{selten2023just,
  title={{‘Just like I thought’}: Street-level bureaucrats trust {AI} recommendations if they confirm their professional judgment},
  author={Selten, Friso and Robeer, Marcel and Grimmelikhuijsen, Stephan},
  journal={Public Administration Review},
  volume={83},
  number={2},
  pages={263--278},
  year={2023},
  publisher={Wiley Online Library}
}

@article{wysocki2023assessing,
  title={Assessing the communication gap between {AI} models and healthcare professionals: Explainability, utility and trust in {AI-driven} clinical decision-making},
  author={Wysocki, Oskar and Davies, Jessica Katharine and Vigo, Markel and Armstrong, Anne Caroline and Landers, D{\'o}nal and Lee, Rebecca and Freitas, Andr{\'e}},
  journal={Artificial Intelligence},
  volume={316},
  pages={103839},
  year={2023},
  publisher={Elsevier}
}

@inproceedings{bansal2021does,
  title={Does the whole exceed its parts? the effect of {AI} explanations on complementary team performance},
  author={Bansal, Gagan and Wu, Tongshuang and Zhou, Joyce and Fok, Raymond and Nushi, Besmira and Kamar, Ece and Ribeiro, Marco Tulio and Weld, Daniel},
  booktitle={Proceedings of the 2021 CHI Conference on Human Factors in Computing Systems},
  pages={1--16},
  year={2021}
}

@article{chien2022xflag,
  title={{XFlag}: Explainable fake news detection model on social media},
  author={Chien, Shih-Yi and Yang, Cheng-Jun and Yu, Fang},
  journal={International Journal of Human--Computer Interaction},
  volume={38},
  number={18-20},
  pages={1808--1827},
  year={2022},
  publisher={Taylor \& Francis}
}

@article{confalonieri2021using,
  title={Using ontologies to enhance human understandability of global post-hoc explanations of black-box models},
  author={Confalonieri, Roberto and Weyde, Tillman and Besold, Tarek R and del Prado Mart{\'\i}n, Ferm{\'\i}n Moscoso},
  journal={Artificial Intelligence},
  volume={296},
  pages={103471},
  year={2021},
  publisher={Elsevier}
}

@inproceedings{guo2022building,
  title={Building trust in interactive machine learning via user contributed interpretable rules},
  author={Guo, Lijie and Daly, Elizabeth M and Alkan, Oznur and Mattetti, Massimiliano and Cornec, Owen and Knijnenburg, Bart},
  booktitle={27th International Conference on Intelligent User Interfaces},
  pages={537--548},
  year={2022}
}

@article{hernandez2023explaining,
  title={Explaining Recommendations through Conversations: Dialog Model and the Effects of Interface Type and Degree of Interactivity},
  author={Hernandez-Bocanegra, Diana C and Ziegler, J{\"u}rgen},
  journal={ACM Transactions on Interactive Intelligent Systems},
  volume={13},
  number={2},
  pages={1--47},
  year={2023},
  publisher={ACM New York, NY}
}

@article{kim2023should,
  title={How should the results of artificial intelligence be explained to users?-Research on consumer preferences in user-centered explainable artificial intelligence},
  author={Kim, Doha and Song, Yeosol and Kim, Songyie and Lee, Sewang and Wu, Yanqin and Shin, Jungwoo and Lee, Daeho},
  journal={Technological Forecasting and Social Change},
  volume={188},
  pages={122343},
  year={2023},
  publisher={Elsevier}
}

@article{meas2022explainability,
  title={Explainability and transparency of classifiers for air-handling unit faults using explainable artificial intelligence ({XAI})},
  author={Meas, Molika and Machlev, Ram and Kose, Ahmet and Tepljakov, Aleksei and Loo, Lauri and Levron, Yoash and Petlenkov, Eduard and Belikov, Juri},
  journal={Sensors},
  volume={22},
  number={17},
  pages={6338},
  year={2022},
  publisher={MDPI}
}

@article{raab2023xai4eeg,
  title={{XAI4EEG}: spectral and spatio-temporal explanation of deep learning-based seizure detection in {EEG} time series},
  author={Raab, Dominik and Theissler, Andreas and Spiliopoulou, Myra},
  journal={Neural Computing and Applications},
  volume={35},
  number={14},
  pages={10051--10068},
  year={2023},
  publisher={Springer}
}

@inproceedings{scheers2021interactive,
  title={Interactive and explainable advising dashboard opens the black box of student success prediction},
  author={Scheers, Hanne and De Laet, Tinne},
  booktitle={Technology-Enhanced Learning for a Free, Safe, and Sustainable World: 16th European Conference on Technology Enhanced Learning, EC-TEL 2021, Bolzano, Italy, September 20-24, 2021, Proceedings 16},
  pages={52--66},
  year={2021},
  organization={Springer}
}

@inproceedings{schulze2021user,
  title={User Study on the Effects Explainable {AI} Visualizations on Non-experts},
  author={Schulze-Weddige, Sophia and Zylowski, Thorsten},
  booktitle={International Conference on ArtsIT, Interactivity and Game Creation},
  pages={457--467},
  year={2021},
  organization={Springer}
}

@article{van2020interpretable,
  title={Interpretable confidence measures for decision support systems},
  author={van der Waa, Jasper and Schoonderwoerd, Tjeerd and van Diggelen, Jurriaan and Neerincx, Mark},
  journal={International Journal of Human-Computer Studies},
  volume={144},
  pages={102493},
  year={2020},
  publisher={Elsevier}
}

@article{wang2022extending,
  title={Extending the nested model for user-centric {XAI}: A design study on {GNN-based} drug repurposing},
  author={Wang, Qianwen and Huang, Kexin and Chandak, Payal and Zitnik, Marinka and Gehlenborg, Nils},
  journal={IEEE Transactions on Visualization and Computer Graphics},
  volume={29},
  number={1},
  pages={1266--1276},
  year={2022},
  publisher={IEEE}
}

@article{weitz2021let,
  title={{“Let me explain!”}: exploring the potential of virtual agents in explainable {AI} interaction design},
  author={Weitz, Katharina and Schiller, Dominik and Schlagowski, Ruben and Huber, Tobias and Andr{\'e}, Elisabeth},
  journal={Journal on Multimodal User Interfaces},
  volume={15},
  number={2},
  pages={87--98},
  year={2021},
  publisher={Springer}
}

@inproceedings{abdul2020cogam,
  title={{COGAM}: measuring and moderating cognitive load in machine learning model explanations},
  author={Abdul, Ashraf and von der Weth, Christian and Kankanhalli, Mohan and Lim, Brian Y},
  booktitle={Proceedings of the 2020 CHI Conference on Human Factors in Computing Systems},
  pages={1--14},
  year={2020}
}

@inproceedings{adhikari2019leafage,
  title={{LEAFAGE}: Example-based and Feature importance-based Explanations for Black-box {ML} models},
  author={Adhikari, Ajaya and Tax, David MJ and Satta, Riccardo and Faeth, Matthias},
  booktitle={2019 IEEE international conference on fuzzy systems (FUZZ-IEEE)},
  pages={1--7},
  year={2019},
  organization={IEEE}
}

@inproceedings{aechtner2022comparing,
  title={Comparing User Perception of Explanations Developed with {XAI} Methods},
  author={Aechtner, Jonathan and Cabrera, Lena and Katwal, Dennis and Onghena, Pierre and Valenzuela, Diego Penroz and Wilbik, Anna},
  booktitle={2022 IEEE International Conference on Fuzzy Systems (FUZZ-IEEE)},
  pages={1--7},
  year={2022},
  organization={IEEE}
}

@inproceedings{branley2020user,
  title={User trust and understanding of explainable {AI}: Exploring algorithm visualisations and user biases},
  author={Branley-Bell, Dawn and Whitworth, Rebecca and Coventry, Lynne},
  booktitle={International Conference on Human-Computer Interaction},
  pages={382--399},
  year={2020},
  organization={Springer}
}

@inproceedings{buccinca2020proxy,
  title={Proxy tasks and subjective measures can be misleading in evaluating explainable {AI} systems},
  author={Bu{\c{c}}inca, Zana and Lin, Phoebe and Gajos, Krzysztof Z and Glassman, Elena L},
  booktitle={Proceedings of the 25th international conference on intelligent user interfaces},
  pages={454--464},
  year={2020}
}

@inproceedings{deo2021user,
  title={User-Centric Explainability in Fintech Applications},
  author={Deo, Sahil and Sontakke, Neha},
  booktitle={HCI International 2021-Posters: 23rd HCI International Conference, HCII 2021, Virtual Event, July 24--29, 2021, Proceedings, Part II 23},
  pages={481--488},
  year={2021},
  organization={Springer}
}

@inproceedings{eriksson2022towards,
  title={Towards XAI in the SOC--a user centric study of explainable alerts with SHAP and LIME},
  author={Eriksson, H{\aa}kon Svee and Grov, Gudmund},
  booktitle={2022 IEEE International Conference on Big Data (Big Data)},
  pages={2595--2600},
  year={2022},
  organization={IEEE}
}

@article{forster2021capturing,
  title={Capturing users’ reality: A novel approach to generate coherent counterfactual explanations},
  author={F{\"o}rster, Maximilian and H{\"u}hn, Philipp and Klier, Mathias and Kluge, Kilian},
  year={2021}
}

@article{la2021castle,
  title={{CASTLE}: Cluster-aided space transformation for local explanations},
  author={La Gatta, Valerio and Moscato, Vincenzo and Postiglione, Marco and Sperli, Giancarlo},
  journal={Expert Systems with Applications},
  volume={179},
  pages={115045},
  year={2021},
  publisher={Elsevier}
}

@article{la2021pastle,
  title={{PASTLE}: Pivot-aided space transformation for local explanations},
  author={La Gatta, Valerio and Moscato, Vincenzo and Postiglione, Marco and Sperl{\`\i}, Giancarlo},
  journal={Pattern Recognition Letters},
  volume={149},
  pages={67--74},
  year={2021},
  publisher={Elsevier}
}

@inproceedings{larasati2022explainable,
  title={Explainable {AI} for Breast Cancer Diagnosis: Application and User’s Understandability Perception},
  author={Larasati, Retno},
  booktitle={2022 International Conference on Electrical, Computer and Energy Technologies (ICECET)},
  pages={1--6},
  year={2022},
  organization={IEEE}
}

@article{lundberg2022experimental,
  title={Experimental Analysis of Trustworthy In-Vehicle Intrusion Detection System Using {eXplainable Artificial Intelligence (XAI)}},
  author={Lundberg, Hampus and Mowla, Nishat I and Abedin, Sarder Fakhrul and Thar, Kyi and Mahmood, Aamir and Gidlund, Mikael and Raza, Shahid},
  journal={IEEE Access},
  volume={10},
  pages={102831--102841},
  year={2022},
  publisher={IEEE}
}

@inproceedings{maltbie2021xai,
  title={{XAI} tools in the public sector: A case study on predicting combined sewer overflows},
  author={Maltbie, Nicholas and Niu, Nan and Van Doren, Matthew and Johnson, Reese},
  booktitle={Proceedings of the 29th ACM Joint Meeting on European Software Engineering Conference and Symposium on the Foundations of Software Engineering},
  pages={1032--1044},
  year={2021}
}

@article{moradi2021post,
  title={Post-hoc explanation of black-box classifiers using confident itemsets},
  author={Moradi, Milad and Samwald, Matthias},
  journal={Expert Systems with Applications},
  volume={165},
  pages={113941},
  year={2021},
  publisher={Elsevier}
}

@article{naiseh2023different,
  title={How the different explanation classes impact trust calibration: The case of clinical decision support systems},
  author={Naiseh, Mohammad and Al-Thani, Dena and Jiang, Nan and Ali, Raian},
  journal={International Journal of Human-Computer Studies},
  volume={169},
  pages={102941},
  year={2023},
  publisher={Elsevier}
}

@article{neves2021interpretable,
  title={Interpretable heartbeat classification using local model-agnostic explanations on {ECGs}},
  author={Neves, Ines and Folgado, Duarte and Santos, Sara and Barandas, Marilia and Campagner, Andrea and Ronzio, Luca and Cabitza, Federico and Gamboa, Hugo},
  journal={Computers in Biology and Medicine},
  volume={133},
  pages={104393},
  year={2021},
  publisher={Elsevier}
}

@inproceedings{polley2021towards,
  title={Towards trustworthiness in the context of explainable search},
  author={Polley, Sayantan and Koparde, Rashmi Raju and Gowri, Akshaya Bindu and Perera, Maneendra and Nuernberger, Andreas},
  booktitle={Proceedings of the 44th International ACM SIGIR Conference on Research and Development in Information Retrieval},
  pages={2580--2584},
  year={2021}
}

@article{schellingerhout2022explainable,
  title={Explainable Career Path Predictions using Neural Models},
  author={Schellingerhout, Roan and Medentsiy, Volodymyr and Marx, Maarten},
  year={2022}
}

@inproceedings{swamy2023trusting,
  title={Trusting the explainers: teacher validation of explainable artificial intelligence for course design},
  author={Swamy, Vinitra and Du, Sijia and Marras, Mirko and Kaser, Tanja},
  booktitle={LAK23: 13th International Learning Analytics and Knowledge Conference},
  pages={345--356},
  year={2023}
}

@article{veldhuis2022explainable,
  title={Explainable artificial intelligence in forensics: Realistic explanations for number of contributor predictions of {DNA} profiles},
  author={Veldhuis, Marthe S and Ari{\"e}ns, Simone and Ypma, Rolf JF and Abeel, Thomas and Benschop, Corina CG},
  journal={Forensic Science International: Genetics},
  volume={56},
  pages={102632},
  year={2022},
  publisher={Elsevier}
}

@inproceedings{wang2021explanations,
  title={Are explanations helpful? a comparative study of the effects of explanations in {AI}-assisted decision-making},
  author={Wang, Xinru and Yin, Ming},
  booktitle={26th international conference on intelligent user interfaces},
  pages={318--328},
  year={2021}
}

@inproceedings{wang2022interpretable,
  title={Interpretable Directed Diversity: Leveraging Model Explanations for Iterative Crowd Ideation},
  author={Wang, Yunlong and Venkatesh, Priyadarshini and Lim, Brian Y},
  booktitle={Proceedings of the 2022 CHI Conference on Human Factors in Computing Systems},
  pages={1--28},
  year={2022}
}

@article{warren2022features,
  title={Features of Explainability: How users understand counterfactual and causal explanations for categorical and continuous features in {XAI}},
  author={Warren, Greta and Keane, Mark T and Byrne, Ruth MJ},
  journal={arXiv preprint arXiv:2204.10152},
  year={2022}
}

@inproceedings{ooge2022explaining,
  title={Explaining Recommendations in E-Learning: Effects on Adolescents' Trust},
  author={Ooge, Jeroen and Kato, Shotallo and Verbert, Katrien},
  booktitle={27th International Conference on Intelligent User Interfaces},
  pages={93--105},
  year={2022}
}

@article{kunda1990case,
  title={The case for motivated reasoning.},
  author={Kunda, Ziva},
  journal={Psychological bulletin},
  volume={108},
  number={3},
  pages={480},
  year={1990},
  publisher={American Psychological Association}
}

@article{flach2000abductive,
  title={Abductive and inductive reasoning: background and issues},
  author={Flach, Peter A and Kakas, Antonis C},
  journal={Abduction and induction: Essays on their relation and integration},
  pages={1--27},
  year={2000},
  publisher={Springer}
}

@article{bauer2023expl,
  title={{Expl(AI)ned}: The impact of explainable artificial intelligence on users’ information processing},
  author={Bauer, Kevin and von Zahn, Moritz and Hinz, Oliver},
  journal={Information Systems Research},
  year={2023},
  publisher={INFORMS}
}

@article{avetisyan2022investigating,
  title={Investigating explanations in conditional and highly automated driving: The effects of situation awareness and modality},
  author={Avetisyan, Lilit and Ayoub, Jackie and Zhou, Feng},
  journal={Transportation research part F: traffic psychology and behaviour},
  volume={89},
  pages={456--466},
  year={2022},
  publisher={Elsevier}
}

@inproceedings{ben2021explainable,
  title={Explainable AI and adoption of financial algorithmic advisors: an experimental study},
  author={Ben David, Daniel and Resheff, Yehezkel S and Tron, Talia},
  booktitle={Proceedings of the 2021 AAAI/ACM Conference on AI, Ethics, and Society},
  pages={390--400},
  year={2021}
}

@article{doshi2018considerations,
  title={Considerations for evaluation and generalization in interpretable machine learning},
  author={Doshi-Velez, Finale and Kim, Been},
  journal={Explainable and interpretable models in computer vision and machine learning},
  pages={3--17},
  year={2018},
  publisher={Springer}
}

@article{mcknight2002developing,
  title={Developing and validating trust measures for e-commerce: An integrative typology},
  author={McKnight, D Harrison and Choudhury, Vivek and Kacmar, Charles},
  journal={Information systems research},
  volume={13},
  number={3},
  pages={334--359},
  year={2002},
  publisher={INFORMS}
}

@inproceedings{korber2019theoretical,
  title={Theoretical considerations and development of a questionnaire to measure trust in automation},
  author={K{\"o}rber, Moritz},
  booktitle={Proceedings of the 20th Congress of the International Ergonomics Association (IEA 2018) Volume VI: Transport Ergonomics and Human Factors (TEHF), Aerospace Human Factors and Ergonomics 20},
  pages={13--30},
  year={2019},
  organization={Springer}
}

@article{maxwell2023meaningful,
  title={Meaningful {XAI} Based on User-Centric Design Methodology},
  author={Maxwell, Winston and Dumas, Bruno},
  journal={arXiv preprint arXiv:2308.13228},
  year={2023}
}

@article{phillips2020four,
  title={Four principles of explainable artificial intelligence},
  author={Phillips, P Jonathon and Hahn, Carina A and Fontana, Peter C and Broniatowski, David A and Przybocki, Mark A},
  journal={Gaithersburg, Maryland},
  volume={18},
  year={2020}
}

@article{nauta2023anecdotal,
  title={From anecdotal evidence to quantitative evaluation methods: A systematic review on evaluating explainable {AI}},
  author={Nauta, Meike and Trienes, Jan and Pathak, Shreyasi and Nguyen, Elisa and Peters, Michelle and Schmitt, Yasmin and Schl{\"o}tterer, J{\"o}rg and van Keulen, Maurice and Seifert, Christin},
  journal={ACM Computing Surveys},
  volume={55},
  number={13s},
  pages={1--42},
  year={2023},
  publisher={ACM New York, NY}
}

@article{hsiao2021roadmap,
  title={Roadmap of designing cognitive metrics for explainable artificial intelligence {(XAI)}},
  author={Hsiao, Janet Hui-wen and Ngai, Hilary Hei Ting and Qiu, Luyu and Yang, Yi and Cao, Caleb Chen},
  journal={arXiv preprint arXiv:2108.01737},
  year={2021}
}

@article{hoffman2023measures,
  title={Measures for explainable AI: Explanation goodness, user satisfaction, mental models, curiosity, trust, and human-AI performance},
  author={Hoffman, Robert R and Mueller, Shane T and Klein, Gary and Litman, Jordan},
  journal={Frontiers in Computer Science},
  volume={5},
  pages={1096257},
  year={2023},
  publisher={Frontiers Media SA}
}

@article{hoffman2018metrics,
  title={Metrics for explainable {AI}: Challenges and prospects},
  author={Hoffman, Robert R and Mueller, Shane T and Klein, Gary and Litman, Jordan},
  journal={arXiv preprint arXiv:1812.04608},
  year={2018}
}

@article{meske2022explainable,
  title={Explainable artificial intelligence: objectives, stakeholders, and future research opportunities},
  author={Meske, Christian and Bunde, Enrico and Schneider, Johannes and Gersch, Martin},
  journal={Information Systems Management},
  volume={39},
  number={1},
  pages={53--63},
  year={2022},
  publisher={Taylor \& Francis}
}

@article{laato2022explain,
  title={How to explain {AI} systems to end users: a systematic literature review and research agenda},
  author={Laato, Samuli and Tiainen, Miika and Najmul Islam, AKM and M{\"a}ntym{\"a}ki, Matti},
  journal={Internet Research},
  volume={32},
  number={7},
  pages={1--31},
  year={2022},
  publisher={Emerald Publishing Limited}
}

@article{anjara2023examining,
  title={Examining explainable clinical decision support systems with think aloud protocols},
  author={Anjara, Sabrina G and Janik, Adrianna and Dunford-Stenger, Amy and Mc Kenzie, Kenneth and Collazo-Lorduy, Ana and Torrente, Maria and Costabello, Luca and Provencio, Mariano},
  journal={Plos one},
  volume={18},
  number={9},
  pages={e0291443},
  year={2023},
  publisher={Public Library of Science San Francisco, CA USA}
}

@inproceedings{bertrand2023questioning,
  title={Questioning the ability of feature-based explanations to empower non-experts in robo-advised financial decision-making},
  author={Bertrand, Astrid and Eagan, James R and Maxwell, Winston},
  booktitle={Proceedings of the 2023 ACM Conference on Fairness, Accountability, and Transparency},
  pages={943--958},
  year={2023}
}

@inproceedings{bhattacharya2023directive,
  title={Directive Explanations for Monitoring the Risk of Diabetes Onset: Introducing Directive Data-Centric Explanations and Combinations to Support What-If Explorations},
  author={Bhattacharya, Aditya and Ooge, Jeroen and Stiglic, Gregor and Verbert, Katrien},
  booktitle={Proceedings of the 28th International Conference on Intelligent User Interfaces},
  pages={204--219},
  year={2023}
}

@article{brdnik2023assessing,
  title={Assessing perceived trust and satisfaction with multiple explanation techniques in {XAI-enhanced} learning analytics},
  author={Brdnik, Sa{\v{s}}a and Podgorelec, Vili and {\v{S}}umak, Bo{\v{s}}tjan},
  journal={Electronics},
  volume={12},
  number={12},
  pages={2594},
  year={2023},
  publisher={MDPI}
}

@inproceedings{cau2023supporting,
  title={Supporting High-Uncertainty Decisions through {AI} and Logic-Style Explanations},
  author={Cau, Federico Maria and Hauptmann, Hanna and Spano, Lucio Davide and Tintarev, Nava},
  booktitle={Proceedings of the 28th International Conference on Intelligent User Interfaces},
  pages={251--263},
  year={2023}
}

@article{conijn2023effects,
  title={The effects of explanations in automated essay scoring systems on student trust and motivation},
  author={Conijn, Rianne and Kahr, Patricia and Snijders, Chris},
  journal={Journal of Learning Analytics},
  volume={10},
  number={1},
  pages={37--53},
  year={2023}
}

@article{das2023explainable,
  title={Explainable activity recognition for smart home systems},
  author={Das, Devleena and Nishimura, Yasutaka and Vivek, Rajan P and Takeda, Naoto and Fish, Sean T and Ploetz, Thomas and Chernova, Sonia},
  journal={ACM Transactions on Interactive Intelligent Systems},
  volume={13},
  number={2},
  pages={1--39},
  year={2023},
  publisher={ACM New York, NY}
}

@article{fernandes2023explainable,
  title={{An Explainable Artificial Intelligence Software Tool for Weight Management Experts (PRIMO): Mixed Methods Study}},
  author={Fernandes, Glenn J and Choi, Arthur and Schauer, Jacob Michael and Pfammatter, Angela F and Spring, Bonnie J and Darwiche, Adnan and Alshurafa, Nabil I},
  journal={Journal of medical Internet research},
  volume={25},
  pages={e42047},
  year={2023},
  publisher={JMIR Publications Toronto, Canada}
}

@inproceedings{ibrahim2023explanations,
  title={Do Explanations Improve the Quality of {AI-assisted} Human Decisions? An Algorithm-in-the-Loop Analysis of Factual \& Counterfactual Explanations},
  author={Ibrahim, Lujain and Ghassemi, Mohammad M and Alhanai, Tuka},
  booktitle={Proceedings of the 2023 International Conference on Autonomous Agents and Multiagent Systems},
  pages={326--334},
  year={2023}
}

@inproceedings{jang2023toward,
  title={Toward Interpretable Machine Learning: Constructing Polynomial Models Based on Feature Interaction Trees},
  author={Jang, Jisoo and Kim, Mina and Bui, Tien-Cuong and Li, Wen-Syan},
  booktitle={Pacific-Asia Conference on Knowledge Discovery and Data Mining},
  pages={159--170},
  year={2023},
  organization={Springer}
}

@inproceedings{jmoona2023explaining,
  title={Explaining the unexplainable: Role of {XAI} for flight take-off time delay prediction},
  author={Jmoona, Waleed and Ahmed, Mobyen Uddin and Islam, Mir Riyanul and Barua, Shaibal and Begum, Shahina and Ferreira, Ana and Cavagnetto, Nicola},
  booktitle={IFIP International Conference on Artificial Intelligence Applications and Innovations},
  pages={81--93},
  year={2023},
  organization={Springer}
}

@inproceedings{kuhnlenz2023study,
  title={Study on the Impact of Situational Explanations and Prior Information Given to Users on Trust and Perceived Intelligence in Autonomous Driving in a Video-based 2x2 Design},
  author={K{\"u}hnlenz, Kolja and K{\"u}hnlenz, Barbara},
  booktitle={2023 32nd IEEE International Conference on Robot and Human Interactive Communication (RO-MAN)},
  pages={1509--1513},
  year={2023},
  organization={IEEE}
}

@article{nagy2023interpretable,
  title={Interpretable dropout prediction: Towards {XAI-based} personalized intervention},
  author={Nagy, Marcell and Molontay, Roland},
  journal={International Journal of Artificial Intelligence in Education},
  pages={1--27},
  year={2023},
  publisher={Springer}
}

@inproceedings{okumura2023mipce,
  title={{MIPCE}: Generating Multiple Patches Counterfactual-Changing Explanations for Time Series Classification},
  author={Okumura, Hiroyuki and Nagao, Tomoharu},
  booktitle={International Conference on Artificial Neural Networks},
  pages={231--242},
  year={2023},
  organization={Springer}
}

@article{panigutti2023co,
  title={Co-design of human-centered, explainable {AI} for clinical decision support},
  author={Panigutti, Cecilia and Beretta, Andrea and Fadda, Daniele and Giannotti, Fosca and Pedreschi, Dino and Perotti, Alan and Rinzivillo, Salvatore},
  journal={ACM Transactions on Interactive Intelligent Systems},
  volume={13},
  number={4},
  pages={1--35},
  year={2023},
  publisher={ACM New York, NY}
}

@inproceedings{reeder2023evaluating,
  title={Evaluating explainable {AI (XAI)} in terms of user gender and educational background},
  author={Reeder, Samuel and Jensen, Joshua and Ball, Robert},
  booktitle={International Conference on Human-Computer Interaction},
  pages={286--304},
  year={2023},
  organization={Springer}
}

@article{schrills2023users,
  title={How do users experience traceability of {AI} systems? examining subjective information processing awareness in automated insulin delivery {(AID)} systems},
  author={Schrills, Tim and Franke, Thomas},
  journal={ACM Transactions on Interactive Intelligent Systems},
  volume={13},
  number={4},
  pages={1--34},
  year={2023},
  publisher={ACM New York, NY}
}

@article{upasane2023type,
  title={A type-2 fuzzy based explainable {AI} system for predictive maintenance within the water pumping industry},
  author={Upasane, Shreyas J and Hagras, Hani and Anisi, Mohammad Hossein and Savill, Stuart and Taylor, Ian and Manousakis, Kostas},
  journal={IEEE Transactions on Artificial Intelligence},
  year={2023},
  publisher={IEEE}
}

@inproceedings{xu2023dialogue,
  title={Dialogue Explanations for Rule-Based {AI} Systems},
  author={Xu, Yifan and Collenette, Joe and Dennis, Louise and Dixon, Clare},
  booktitle={International Workshop on Explainable, Transparent Autonomous Agents and Multi-Agent Systems},
  pages={59--77},
  year={2023},
  organization={Springer}
}

@article{vzlahtivc2023agile,
  title={Agile Machine Learning Model Development Using Data Canyons in Medicine: A Step towards Explainable Artificial Intelligence and Flexible Expert-Based Model Improvement},
  author={{\v{Z}}lahti{\v{c}}, Bojan and Zavr{\v{s}}nik, Jernej and Bla{\v{z}}un Vo{\v{s}}ner, Helena and Kokol, Peter and {\v{S}}uran, David and Zavr{\v{s}}nik, Tadej},
  journal={Applied Sciences},
  volume={13},
  number={14},
  pages={8329},
  year={2023},
  publisher={MDPI}
}

@article{zoller2023xautoml,
  title={{XAutoML}: A Visual Analytics Tool for Understanding and Validating Automated Machine Learning},
  author={Z{\"o}ller, Marc-Andr{\'e} and Titov, Waldemar and Schlegel, Thomas and Huber, Marco F},
  journal={ACM Transactions on Interactive Intelligent Systems},
  volume={13},
  number={4},
  pages={1--39},
  year={2023},
  publisher={ACM New York, NY}
}

@article{cahour2009does,
  title={Does projection into use improve trust and exploration? An example with a cruise control system},
  author={Cahour, B{\'e}atrice and Forzy, Jean-Fran{\c{c}}ois},
  journal={Safety science},
  volume={47},
  number={9},
  pages={1260--1270},
  year={2009},
  publisher={Elsevier}
}

@article{jian2000foundations,
  title={Foundations for an empirically determined scale of trust in automated systems},
  author={Jian, Jiun-Yin and Bisantz, Ann M and Drury, Colin G},
  journal={International journal of cognitive ergonomics},
  volume={4},
  number={1},
  pages={53--71},
  year={2000},
  publisher={Taylor \& Francis}
}

@phdthesis{schaefer2013perception,
  title={The perception and measurement of human-robot trust},
  author={Schaefer, Kristin},
  year={2013},
  school={University of Central Florida, Orlando, Florida}
}

@inproceedings{madsen2000measuring,
  title={Measuring human-computer trust},
  author={Madsen, Maria and Gregor, Shirley},
  booktitle={11th australasian conference on information systems},
  volume={53},
  pages={6--8},
  year={2000},
  organization={Citeseer}
}

@incollection{hart1988development,
  title={Development of {NASA-TLX (Task Load Index)}: Results of empirical and theoretical research},
  author={Hart, Sandra G and Staveland, Lowell E},
  booktitle={Advances in psychology},
  volume={52},
  pages={139--183},
  year={1988},
  publisher={Elsevier}
}

@article{obrien2015empirical,
  title={An empirical evaluation of the {User Engagement Scale (UES)} in online news environments},
  author={O’Brien, Heather and Cairns, Paul},
  journal={Information Processing \& Management},
  volume={51},
  number={4},
  pages={413--427},
  year={2015},
  publisher={Elsevier}
}

@article{obrien2018practical,
  title={A practical approach to measuring user engagement with the refined user engagement scale (UES) and new UES short form},
  author={O’Brien, Heather L and Cairns, Paul and Hall, Mark},
  journal={International Journal of Human-Computer Studies},
  volume={112},
  pages={28--39},
  year={2018},
  publisher={Elsevier}
}

@article{brooke1996sus,
  title={{SUS}-A quick and dirty usability scale},
  author={Brooke, John and others},
  journal={Usability evaluation in industry},
  volume={189},
  number={194},
  pages={4--7},
  year={1996},
  publisher={London, England}
}

@article{venkatesh2003user,
  title={User acceptance of information technology: Toward a unified view},
  author={Venkatesh, Viswanath and Morris, Michael G and Davis, Gordon B and Davis, Fred D},
  journal={MIS quarterly},
  pages={425--478},
  year={2003},
  publisher={JSTOR}
}

@article{venkatesh2008technology,
  title={Technology acceptance model 3 and a research agenda on interventions},
  author={Venkatesh, Viswanath and Bala, Hillol},
  journal={Decision sciences},
  volume={39},
  number={2},
  pages={273--315},
  year={2008},
  publisher={Wiley Online Library}
}

@article{knijnenburg2012explaining,
  title={Explaining the user experience of recommender systems},
  author={Knijnenburg, Bart P and Willemsen, Martijn C and Gantner, Zeno and Soncu, Hakan and Newell, Chris},
  journal={User modeling and user-adapted interaction},
  volume={22},
  pages={441--504},
  year={2012},
  publisher={Springer}
}

@article{moher2009preferred,
  title={Preferred reporting items for systematic reviews and meta-analyses: the PRISMA statement},
  author={Moher, David and Liberati, Alessandro and Tetzlaff, Jennifer and Altman, Douglas G and PRISMA Group*, t},
  journal={Annals of internal medicine},
  volume={151},
  number={4},
  pages={264--269},
  year={2009},
  publisher={American College of Physicians}
}

@article{chromik2020taxonomy,
  title={A Taxonomy for Human Subject Evaluation of Black-Box Explanations in XAI.},
  author={Chromik, Michael and Schuessler, Martin},
  journal={Exss-atec@ iui},
  volume={1},
  year={2020}
}

@article{li2008we,
  title={Why do we trust new technology? A study of initial trust formation with organizational information systems},
  author={Li, Xin and Hess, Traci J and Valacich, Joseph S},
  journal={The Journal of Strategic Information Systems},
  volume={17},
  number={1},
  pages={39--71},
  year={2008},
  publisher={Elsevier}
}

@article{benbasat2005trust,
  title={Trust in and adoption of online recommendation agents},
  author={Benbasat, Izak and Wang, Weiquan},
  journal={Journal of the association for information systems},
  volume={6},
  number={3},
  pages={4},
  year={2005}
}

@article{cacioppo1982need,
  title={The need for cognition.},
  author={Cacioppo, John T and Petty, Richard E},
  journal={Journal of personality and social psychology},
  volume={42},
  number={1},
  pages={116},
  year={1982},
  publisher={American Psychological Association}
}

@article{franke2019personal,
  title={A personal resource for technology interaction: development and validation of the affinity for technology interaction {(ATI)} scale},
  author={Franke, Thomas and Attig, Christiane and Wessel, Daniel},
  journal={International Journal of Human--Computer Interaction},
  volume={35},
  number={6},
  pages={456--467},
  year={2019},
  publisher={Taylor \& Francis}
}

@article{hamilton2016development,
  title={The development and validation of the rational and intuitive decision styles scale},
  author={Hamilton, Katherine and Shih, Shin-I and Mohammed, Susan},
  journal={Journal of personality assessment},
  volume={98},
  number={5},
  pages={523--535},
  year={2016},
  publisher={Taylor \& Francis}
}

@article{ngai2011application,
  title={The application of data mining techniques in financial fraud detection: A classification framework and an academic review of literature},
  author={Ngai, Eric WT and Hu, Yong and Wong, Yiu Hing and Chen, Yijun and Sun, Xin},
  journal={Decision support systems},
  volume={50},
  number={3},
  pages={559--569},
  year={2011},
  publisher={Elsevier}
}

@article{bright2012effect,
  title={Effect of clinical decision-support systems: a systematic review},
  author={Bright, Tiffani J and Wong, Anthony and Dhurjati, Ravi and Bristow, Erin and Bastian, Lori and Coeytaux, Remy R and Samsa, Gregory and Hasselblad, Vic and Williams, John W and Musty, Michael D and others},
  journal={Annals of internal medicine},
  volume={157},
  number={1},
  pages={29--43},
  year={2012},
  publisher={American College of Physicians}
}
@article{antoniadi2021current,
  title={Current challenges and future opportunities for {XAI} in machine learning-based clinical decision support systems: a systematic review},
  author={Antoniadi, Anna Markella and Du, Yuhan and Guendouz, Yasmine and Wei, Lan and Mazo, Claudia and Becker, Brett A and Mooney, Catherine},
  journal={Applied Sciences},
  volume={11},
  number={11},
  pages={5088},
  year={2021},
  publisher={MDPI}
}

@article{umbrello2022designing,
  title={Designing AI for explainability and verifiability: a value sensitive design approach to avoid artificial stupidity in autonomous vehicles},
  author={Umbrello, Steven and Yampolskiy, Roman V},
  journal={International Journal of Social Robotics},
  volume={14},
  number={2},
  pages={313--322},
  year={2022},
  publisher={Springer}
}

@article{souza2021explainable,
  title={Explainable artificial intelligence for predictive analytics on customer turnover: A user-friendly interface for non-expert users},
  author={Souza, Joglas and Leung, Carson K},
  journal={Explainable AI Within the Digital Transformation and Cyber Physical Systems: XAI Methods and Applications},
  pages={47--67},
  year={2021},
  publisher={Springer}
}

@article{lundberg2017unified,
  title={A unified approach to interpreting model predictions},
  author={Lundberg, Scott M and Lee, Su-In},
  journal={Advances in neural information processing systems},
  volume={30},
  year={2017}
}

@inproceedings{ribeiro2016should,
  title={" Why should i trust you?" Explaining the predictions of any classifier},
  author={Ribeiro, Marco Tulio and Singh, Sameer and Guestrin, Carlos},
  booktitle={Proceedings of the 22nd ACM SIGKDD international conference on knowledge discovery and data mining},
  pages={1135--1144},
  year={2016}
}

@inproceedings{liao2020questioning,
  title={Questioning the AI: informing design practices for explainable AI user experiences},
  author={Liao, Q Vera and Gruen, Daniel and Miller, Sarah},
  booktitle={Proceedings of the 2020 CHI conference on human factors in computing systems},
  pages={1--15},
  year={2020}
}

@article{schoonderwoerd2021human,
  title={Human-centered XAI: Developing design patterns for explanations of clinical decision support systems},
  author={Schoonderwoerd, Tjeerd AJ and Jorritsma, Wiard and Neerincx, Mark A and Van Den Bosch, Karel},
  journal={International Journal of Human-Computer Studies},
  volume={154},
  pages={102684},
  year={2021},
  publisher={Elsevier}
}

@article{riedl2019human,
  title={Human-centered artificial intelligence and machine learning},
  author={Riedl, Mark O},
  journal={Human behavior and emerging technologies},
  volume={1},
  number={1},
  pages={33--36},
  year={2019},
  publisher={Wiley Online Library}
}

@inproceedings{ehsan2020human,
  title={Human-centered explainable ai: Towards a reflective sociotechnical approach},
  author={Ehsan, Upol and Riedl, Mark O},
  booktitle={HCI International 2020-Late Breaking Papers: Multimodality and Intelligence: 22nd HCI International Conference, HCII 2020, Copenhagen, Denmark, July 19--24, 2020, Proceedings 22},
  pages={449--466},
  year={2020},
  organization={Springer}
}

@article{cabitza2023painting,
  title={Painting the black box white: experimental findings from applying XAI to an ECG reading setting},
  author={Cabitza, Federico and Campagner, Andrea and Natali, Chiara and Parimbelli, Enea and Ronzio, Luca and Cameli, Matteo},
  journal={Machine Learning and Knowledge Extraction},
  volume={5},
  number={1},
  pages={269--286},
  year={2023},
  publisher={MDPI}
}

@inproceedings{cai2022impacts,
  title={Impacts of personal characteristics on user trust in conversational recommender systems},
  author={Cai, Wanling and Jin, Yucheng and Chen, Li},
  booktitle={Proceedings of the 2022 CHI Conference on Human Factors in Computing Systems},
  pages={1--14},
  year={2022}
}

@inproceedings{millecamp2020s,
  title={What's in a user? Towards personalising transparency for music recommender interfaces},
  author={Millecamp, Martijn and Htun, Nyi Nyi and Conati, Cristina and Verbert, Katrien},
  booktitle={Proceedings of the 28th ACM Conference on User Modeling, Adaptation and Personalization},
  pages={173--182},
  year={2020}
}

@article{nimmo2024user,
  title={User Characteristics in Explainable AI: The Rabbit Hole of Personalization?},
  author={Nimmo, Robert and Constantinides, Marios and Zhou, Ke and Quercia, Daniele and Stumpf, Simone},
  journal={arXiv preprint arXiv:2403.00137},
  year={2024}
}

@inproceedings{wang2019designing,
  title={Designing theory-driven user-centric explainable AI},
  author={Wang, Danding and Yang, Qian and Abdul, Ashraf and Lim, Brian Y},
  booktitle={Proceedings of the 2019 CHI conference on human factors in computing systems},
  pages={1--15},
  year={2019}
}

@article{vered2023effects,
  title={The effects of explanations on automation bias},
  author={Vered, Mor and Livni, Tali and Howe, Piers Douglas Lionel and Miller, Tim and Sonenberg, Liz},
  journal={Artificial Intelligence},
  volume={322},
  pages={103952},
  year={2023},
  publisher={Elsevier}
}
@article{Schemmer2022OnTI,
  title={On the Influence of Explainable AI on Automation Bias},
  author={Max Schemmer and Niklas K{\"u}hl and Carina Benz and Gerhard Satzger},
  journal={ArXiv},
  year={2022},
  volume={abs/2204.08859},
  url={https://api.semanticscholar.org/CorpusID:248239725}
}

@article{cabitza2024never,
  title={Never tell me the odds: Investigating pro-hoc explanations in medical decision making},
  author={Cabitza, Federico and Natali, Chiara and Famiglini, Lorenzo and Campagner, Andrea and Caccavella, Valerio and Gallazzi, Enrico},
  journal={Artificial Intelligence in Medicine},
  pages={102819},
  year={2024},
  publisher={Elsevier}
}

@article{ha2024improving,
  title={Improving Trust in AI with Mitigating Confirmation Bias: Effects of Explanation Type and Debiasing Strategy for Decision-Making with Explainable AI},
  author={Ha, Taehyun and Kim, Sangyeon},
  journal={International Journal of Human--Computer Interaction},
  pages={1--12},
  year={2024},
  publisher={Taylor \& Francis}
}

@inproceedings{nourani2021anchoring,
  title={Anchoring bias affects mental model formation and user reliance in explainable ai systems},
  author={Nourani, Mahsan and Roy, Chiradeep and Block, Jeremy E and Honeycutt, Donald R and Rahman, Tahrima and Ragan, Eric and Gogate, Vibhav},
  booktitle={26th International Conference on Intelligent User Interfaces},
  pages={340--350},
  year={2021}
}

@inproceedings{bertrand2023selective,
  title={On Selective, Mutable and Dialogic XAI: A Review of What Users Say about Different Types of Interactive Explanations},
  author={Bertrand, A. and Viard, T. and Belloum, R. and Eagan, J. R. and Maxwell, W.},
  booktitle={Proceedings of the 2023 CHI Conference on Human Factors in Computing Systems (CHI '23)},
  pages={Article 411, 1-21},
  year={2023},
  organization={ACM}
}

@article{gonzalez2023scoping,
  title={A Scoping Review on the Progress, Applicability, and Future of Explainable Artificial Intelligence in Medicine},
  author={Gonzalez-Alday, R. and Garcia-Cuesta, E. and Kulikowski, C. A. and Maojo, V.},
  journal={Applied Sciences},
  volume={13},
  number={19},
  pages={10778},
  year={2023},
  publisher={MDPI AG}
}

@article{jung2023essential,
  title={Essential properties and explanation effectiveness of explainable artificial intelligence in healthcare: A systematic review},
  author={Jung, J. and Lee, H. and Jung, H. and Kim, H.},
  journal={Heliyon},
  volume={9},
  number={5},
  pages={e16110},
  year={2023},
  publisher={Elsevier}
}

@article{islam2022systematic,
  title={A Systematic Review of Explainable Artificial Intelligence in Terms of Different Application Domains and Tasks},
  author={Islam, M. R. and Ahmed, M. U. and Barua, S. and Begum, S.},
  journal={Applied Sciences (Switzerland)},
  volume={12},
  number={3},
  pages={1353},
  year={2022},
  publisher={MDPI AG}
}

@inproceedings{morandini2023examining,
  title={Examining the Nexus between Explainability of AI Systems and User's Trust: A Preliminary Scoping Review},
  author={Morandini, S. and Fraboni, F. and Puzzo, G. and Giusino, D. and Volpi, L. and Brendel, H. and Pietrantoni, L.},
  booktitle={CEUR Workshop Proceedings},
  volume={3554},
  pages={30-35},
  year={2023},
  organization={CEUR-WS.org}
}

@article{nazar2021systematic,
  title={A Systematic Review of Human-Computer Interaction and Explainable Artificial Intelligence in Healthcare with Artificial Intelligence Techniques},
  author={Nazar, M. and Alam, M. M. and Yafi, E. and Su'Ud, M. M.},
  journal={IEEE Access},
  volume={9},
  pages={153316-153348},
  year={2021},
  publisher={IEEE}
}

@article{saranya2023systematic,
  title={A systematic review of Explainable Artificial Intelligence models and applications: Recent developments and future trends},
  author={Saranya, A. and Subhashini, R.},
  journal={Decision Analytics Journal},
  volume={7},
  year={2023}
}

@article{vilone2021notions,
  title={Notions of explainability and evaluation approaches for explainable artificial intelligence},
  author={Vilone, G. and Longo, L.},
  journal={Information Fusion},
  volume={76},
  pages={89-106},
  year={2021},
  publisher={Elsevier}
}

@article{zhou2021evaluating,
  title={Evaluating the quality of machine learning explanations: A survey on methods and metrics},
  author={Zhou, Jianlong and Gandomi, Amir H and Chen, Fang and Holzinger, Andreas},
  journal={Electronics},
  volume={10},
  number={5},
  pages={593},
  year={2021},
  publisher={MDPI}
}
@article{mohseni2021multidisciplinary,
  title={A multidisciplinary survey and framework for design and evaluation of explainable AI systems},
  author={Mohseni, Sina and Zarei, Niloofar and Ragan, Eric D},
  journal={ACM Transactions on Interactive Intelligent Systems (TiiS)},
  volume={11},
  number={3-4},
  pages={1--45},
  year={2021},
  publisher={ACM New York, NY}
}

@article{lopes2022xai,
  title={XAI systems evaluation: A review of human and computer-centred methods},
  author={Lopes, Pedro and Silva, Eduardo and Braga, Cristiana and Oliveira, Tiago and Rosado, Lu{\'\i}s},
  journal={Applied Sciences},
  volume={12},
  number={19},
  pages={9423},
  year={2022},
  publisher={MDPI}
}

@article{liao2021human,
  title={Human-centered explainable {AI (XAI)}: From algorithms to user experiences},
  author={Liao, Q Vera and Varshney, Kush R},
  journal={arXiv preprint arXiv:2110.10790},
  year={2021}
}

@article{miller2019explanation,
  title={Explanation in artificial intelligence: Insights from the social sciences},
  author={Miller, Tim},
  journal={Artificial intelligence},
  volume={267},
  pages={1--38},
  year={2019},
  publisher={Elsevier}
}

@inproceedings{anjomshoae2019explainable,
  title={Explainable agents and robots: Results from a systematic literature review},
  author={Anjomshoae, Sule and Najjar, Amro and Calvaresi, Davide and Fr{\"a}mling, Kary},
  booktitle={18th International Conference on Autonomous Agents and Multiagent Systems (AAMAS 2019), Montreal, Canada, May 13--17, 2019},
  pages={1078--1088},
  year={2019},
  organization={International Foundation for Autonomous Agents and Multiagent Systems}
}

@article{nguyen2020quantitative,
  title={On quantitative aspects of model interpretability},
  author={Nguyen, An-phi and Mart{\'\i}nez, Mar{\'\i}a Rodr{\'\i}guez},
  journal={arXiv preprint arXiv:2007.07584},
  year={2020}
}

@article{rai2020explainable,
  title={Explainable AI: From black box to glass box},
  author={Rai, Arun},
  journal={Journal of the Academy of Marketing Science},
  volume={48},
  pages={137--141},
  year={2020},
  publisher={Springer}
}

@article{diakopoulos2014algorithmic,
  title={Algorithmic accountability reporting: On the investigation of black boxes},
  author={Diakopoulos, Nicholas},
  year={2014}
}

@article{loyola2019black,
  title={Black-box vs. white-box: Understanding their advantages and weaknesses from a practical point of view},
  author={Loyola-Gonzalez, Octavio},
  journal={IEEE access},
  volume={7},
  pages={154096--154113},
  year={2019},
  publisher={IEEE}
}

@article{haque2023explainable,
  title={Explainable Artificial Intelligence (XAI) from a user perspective: A synthesis of prior literature and problematizing avenues for future research},
  author={Haque, AKM Bahalul and Islam, AKM Najmul and Mikalef, Patrick},
  journal={Technological Forecasting and Social Change},
  volume={186},
  pages={122120},
  year={2023},
  publisher={Elsevier}
}

@inproceedings{ferreira2020people,
  title={What are people doing about XAI user experience? A survey on AI explainability research and practice},
  author={Ferreira, Juliana J and Monteiro, Mateus S},
  booktitle={Design, User Experience, and Usability. Design for Contemporary Interactive Environments: 9th International Conference, DUXU 2020, Held as Part of the 22nd HCI International Conference, HCII 2020, Copenhagen, Denmark, July 19--24, 2020, Proceedings, Part II 22},
  pages={56--73},
  year={2020},
  organization={Springer}
}

@inproceedings{bertrand2022cognitive,
  title={How cognitive biases affect XAI-assisted decision-making: A systematic review},
  author={Bertrand, Astrid and Belloum, Rafik and Eagan, James R and Maxwell, Winston},
  booktitle={Proceedings of the 2022 AAAI/ACM Conference on AI, Ethics, and Society},
  pages={78--91},
  year={2022}
}

@article{borrego2022explainable,
  title={Explainable artificial intelligence in data science: From foundational issues towards socio-technical considerations},
  author={Borrego-D{\'\i}az, Joaqu{\'\i}n and Gal{\'a}n-P{\'a}ez, Juan},
  journal={Minds and Machines},
  volume={32},
  number={3},
  pages={485--531},
  year={2022},
  publisher={Springer}
}

@inproceedings{kim2024identifying,
  title={Identifying {XAI} User Needs: Gaps between Literature and Use Cases in the Financial Sector},
  author={Kim, Jenia and Maathuis, Henry and van Montfort, Kees and Sent, Danielle},
  booktitle={Proceedings of the 2nd Workshop on Responsible Applied Artificial Intelligence (RAAIT), at HHAI 2024},
  pubstate={forthcoming},
  year={in press},
  note={Accepted for publication}
}

@inproceedings{vermeire2021choose,
  title={How to choose an explainability method? towards a methodical implementation of xai in practice},
  author={Vermeire, Tom and Laugel, Thibault and Renard, Xavier and Martens, David and Detyniecki, Marcin},
  booktitle={Joint European Conference on Machine Learning and Knowledge Discovery in Databases},
  pages={521--533},
  year={2021},
  organization={Springer}
}

@inproceedings{palacio2021xai,
  title={Xai handbook: towards a unified framework for explainable AI},
  author={Palacio, Sebastian and Lucieri, Adriano and Munir, Mohsin and Ahmed, Sheraz and Hees, J{\"o}rn and Dengel, Andreas},
  booktitle={Proceedings of the IEEE/CVF International Conference on Computer Vision},
  pages={3766--3775},
  year={2021}
}

@inproceedings{sokol2024does,
  title={What does evaluation of explainable artificial intelligence actually tell us? A case for compositional and contextual validation of XAI building blocks},
  author={Sokol, Kacper and Vogt, Julia E},
  booktitle={Extended Abstracts of the CHI Conference on Human Factors in Computing Systems},
  pages={1--8},
  year={2024}
}

@article{wulff2023creating,
  title={Creating meaningful work in the age of AI: explainable AI, explainability, and why it matters to organizational designers},
  author={Wulff, Kristin and Finnestrand, Hanne},
  journal={AI \& SOCIETY},
  pages={1--14},
  year={2023},
  publisher={Springer}
}
