# Supplementary material for: Human-centered evaluation of explainable AI applications: a systematic review
Source: Front Artif Intell. 2024 Oct 17;7:1456486. doi: 10.3389/frai.2024.1456486 (PMC11525002; doi:10.3389/frai.2024.1456486)
Supplement: Supplementary file 2 [file Data_Sheet_2.ZIP › supp_eval_metrics.tex]

\section{Distribution of evaluation metrics in the papers}
\input{tables/appendix_eval_performance}
\input{tables/appendix_eval_explanation}
\input{tables/appendix_eval_interaction01}
\input{tables/appendix_eval_interaction02}
