# Supplementary material for: Human-centered evaluation of explainable AI applications: a systematic review
Source: Front Artif Intell. 2024 Oct 17;7:1456486. doi: 10.3389/frai.2024.1456486 (PMC11525002; doi:10.3389/frai.2024.1456486)
Supplement: Supplementary file 2 [file Data_Sheet_2.ZIP › supp_expl_types.tex]

\section{Distribution of explanation types in the papers}
\input{tables/appendix_expl_types_numbers}
\input{tables/appendix_explanation_types}
