# Supplementary material for: Human-centered evaluation of explainable AI applications: a systematic review
Source: Front Artif Intell. 2024 Oct 17;7:1456486. doi: 10.3389/frai.2024.1456486 (PMC11525002; doi:10.3389/frai.2024.1456486)
Supplement: Supplementary file 2 [file Data_Sheet_2.ZIP › supp_materials_main.tex]

\documentclass[utf8]{frontiers_suppmat} % for all articles
\usepackage{url,hyperref,lineno,microtype}
\usepackage[onehalfspacing]{setspace}
\usepackage[english]{babel}
\usepackage{multirow}
\usepackage{array}
\usepackage{adjustbox}
\usepackage{lipsum}

\begin{document}
\onecolumn
\firstpage{1}

\title[Supplementary Material]{{\helveticaitalic{Supplementary Material}}}

\maketitle

\input{supp_taxo}
\include{supp_eval_metrics}
\include{supp_expl_types}

\newpage
\bibliographystyle{Frontiers-Harvard}
\bibliography{ref}

\end{document}
