# Supplementary material for: Human-centered evaluation of explainable AI applications: a systematic review
Source: Front Artif Intell. 2024 Oct 17;7:1456486. doi: 10.3389/frai.2024.1456486 (PMC11525002; doi:10.3389/frai.2024.1456486)
Supplement: Supplementary file 2 [file Data_Sheet_2.ZIP › supp_taxo.tex]

\section{Taxonomy of human-centered XAI evaluation: properties and metrics}

\begin{figure}[!h]
    \centering
    \includegraphics[width=0.5\textwidth]{figures/eval_taxo_performance.jpg}
    \caption{Taxonomy of evaluation properties and metrics related to human-AI performance.}
    \label{fig:eval_taxo_performance}
\end{figure}

\begin{figure}[!h]
    \centering
    \includegraphics[width=\textwidth]{figures/eval_taxo_interaction.jpg}
    \caption{Taxonomy of evaluation properties and metrics related to the quality of human-AI interaction.}
    \label{fig:eval_taxo_interaction}
\end{figure}

\begin{figure}[!h]
    \centering
    \includegraphics[width=\textwidth]{figures/eval_taxo_explanation.jpg}
    \caption{Taxonomy of evaluation properties and metrics related to in-context quality of explanations.}
    \label{fig:eval_taxo_explanation}
\end{figure}
