# Supplementary material for: Human-centered evaluation of explainable AI applications: a systematic review
Source: Front Artif Intell. 2024 Oct 17;7:1456486. doi: 10.3389/frai.2024.1456486 (PMC11525002; doi:10.3389/frai.2024.1456486)
Supplement: Supplementary file 2 [file Data_Sheet_2.ZIP › tables/appendix_eval_explanation.tex]

\begin{table}[!h]
\caption{Distribution of explanation quality evaluation metrics in the papers}
\label{tab:eval_papers_explanation_quality}
\begin{tabular}{
    |>{\raggedright\arraybackslash\small}m{9em}
    |>{\raggedright\arraybackslash\small}m{9em}
    |>{\raggedright\arraybackslash\small}m{20em}|
}
\hline
property & metric & papers \\
\hline \hline
actionability of the explanation & interview / free text & \cite{bhattacharya2023directive}; \\
\hline
compactness of the explanation & ratings & \cite{moradi2021post} \\
\hline
\multirow[c]{2}{9em}{correctness of the explanation} & interview / free text & \cite{maltbie2021xai} \\
\cline{2-3}
 & ratings & \cite{meas2022explainability} \\
\hline
ease of understanding the explanation & ratings & \cite{xu2023dialogue}; \cite{wang2022interpretable}; \cite{abdul2020cogam} \\
\hline
ease of use of the explanation & ratings & \cite{jang2023toward}; \cite{veldhuis2022explainable}; \cite{wang2022interpretable} \\
\hline
\multirow[c]{2}{9em}{satisfaction with explanation} & interview / free text & \cite{van2020interpretable} \\
\cline{2-3}
 & ratings & \cite{brdnik2023assessing}; \cite{hernandez2023explaining}; \cite{kim2023should}; \cite{schellingerhout2022explainable}; \cite{schulze2021user}; \cite{van2020interpretable}; \cite{avetisyan2022investigating}; \cite{guo2022building}; \cite{meas2022explainability}; \cite{warren2022features}; \cite{ben2021explainable}; \cite{conijn2023effects}; \cite{khodabandehloo2021healthxai}; \cite{das2023explainable}; \cite{veldhuis2022explainable}; \cite{aechtner2022comparing}; \cite{buccinca2020proxy}; \cite{panigutti2022understanding}; \cite{panigutti2023co}; \cite{schrills2023users} \\
\hline
\multirow[c]{2}{9em}{sufficiency of the explanation} & interview / free text & \cite{weitz2021let} \\
\cline{2-3}
 & ratings & \cite{adhikari2019leafage}; \cite{das2023explainable}; \cite{hernandez2023explaining}; \cite{weitz2021let}; \cite{zoller2023xautoml}; \cite{aechtner2022comparing}; \cite{fernandes2023explainable}; \cite{ooge2022explaining}; \cite{veldhuis2022explainable}; \cite{chien2022xflag} \\
\hline
\multirow[c]{3}{9em}{trust in the explanation} & interview / free text & \cite{swamy2023trusting} \\
\cline{2-3}
 & ratings & \cite{polley2021towards}; \cite{bhattacharya2023directive}; \cite{brdnik2023assessing}; \cite{fernandes2023explainable}; \cite{warren2022features} \\
\cline{2-3}
  & user action / behavior change & \cite{das2023explainable} \\
\hline
typicality / realism / expectedness of the explanation & ratings & \cite{forster2021capturing}; \cite{jmoona2023explaining}; \cite{neves2021interpretable}; \cite{adhikari2019leafage} \\
\hline
\multirow[c]{4}{9em}{understanding of the explanation} & interview / free text & \cite{anjara2023examining}; \cite{eriksson2022towards}; \cite{larasati2022explainable} \\
\cline{2-3}
 & ratings & \cite{bhattacharya2023directive}; \cite{moradi2021post}; \cite{nagy2023interpretable}; \cite{vzlahtivc2023agile}; \cite{jmoona2023explaining}; \cite{confalonieri2021using}; \cite{raab2023xai4eeg} \\
\cline{2-3}
 & user answers to questions / counterfactuals & \cite{bertrand2023questioning}; \cite{van2020interpretable} \\
\cline{2-3}
 & user predictions / recall of explainer output & \cite{abdul2020cogam}; \cite{zoller2023xautoml} \\
\hline
\multirow[c]{2}{9em}{usefulness / helpfulness of the explanation} & interview / free text & \cite{scheers2021interactive}; \cite{deo2021user} \\
\cline{2-3}
 & ratings & \cite{neves2021interpretable}; \cite{wang2022interpretable}; \cite{aechtner2022comparing}; \cite{bhattacharya2023directive}; \cite{ibrahim2023explanations}; \cite{xu2023dialogue}; \cite{bansal2021does}; \cite{bhattacharya2023directive}; \cite{jang2023toward}; \cite{moradi2021post} \\
\hline
\end{tabular}
\end{table}
