# Supplementary material for: Human-centered evaluation of explainable AI applications: a systematic review
Source: Front Artif Intell. 2024 Oct 17;7:1456486. doi: 10.3389/frai.2024.1456486 (PMC11525002; doi:10.3389/frai.2024.1456486)
Supplement: Supplementary file 2 [file Data_Sheet_2.ZIP › tables/appendix_eval_interaction01.tex]

\begin{table}[!h]
\caption{Distribution of human-AI interaction evaluation metrics in the papers (part 1)}
\label{tab:appendix_eval_interaction01}
\begin{tabular}{
    |>{\raggedright\arraybackslash\small}m{9em}
    |>{\raggedright\arraybackslash\small}m{9em}
    |>{\raggedright\arraybackslash\small}m{20em}|
}
\hline
property & metric & papers \\
\hline \hline
\multirow[c]{3}{9em}{adoptability of the model/system} & interview / free text & \cite{bhattacharya2023directive} \\
\cline{2-3}
 & ratings & \cite{conati2021toward}; \cite{panigutti2022understanding}; \cite{panigutti2023co}; \cite{bayer2022role}; \cite{bunde2021ai}; \cite{ooge2022explaining} \\
\cline{2-3} 
 & user action / behavior change & \cite{ben2021explainable}; \cite{bayer2022role} \\
\hline
belief in model/system benevolence & ratings & \cite{ooge2022explaining}; \cite{bayer2022role}; \cite{chien2022xflag} \\
\hline
\multirow[c]{2}{9em}{belief in model/system competence} & interview / free text & \cite{anjara2023examining} \\
\cline{2-3} 
 & ratings & \cite{bayer2022role}; \cite{chien2022xflag}; \cite{das2023explainable}; \cite{kuhnlenz2023study}; \cite{ooge2022explaining}; \cite{buccinca2020proxy}; \cite{kuhnlenz2023study}; \cite{naiseh2023different} \\
\hline
belief in model/system integrity & ratings & \cite{bayer2022role}; \cite{chien2022xflag}; \cite{ooge2022explaining} \\
\hline
\multirow[c]{3}{9em}{cognitive load} & interview / free text & \cite{anjara2023examining} \\
\cline{2-3}
 & ratings & \cite{abdul2020cogam}; \cite{bertrand2023questioning}; \cite{avetisyan2022investigating}; \cite{buccinca2020proxy}; \cite{ghai2021explainable}; \cite{schrills2023users}; \cite{chien2022xflag} \\
\cline{2-3}
 & time spent on task & \cite{abdul2020cogam}; \cite{conijn2023effects} \\
\hline
confidence in decision & ratings & \cite{alufaisan2021does}; \cite{panigutti2022understanding}; \cite{panigutti2023co}; \cite{raab2023xai4eeg}; \cite{veldhuis2022explainable}; \cite{adhikari2019leafage}; \cite{confalonieri2021using}; \cite{ibrahim2023explanations}; \cite{wang2022extending}; \cite{fernandes2023explainable} \\
\hline
control over the model/system & ratings & \cite{guo2022building} \\
\hline
ease of understanding the model/system & ratings & \cite{chien2022xflag} \\
\hline
ease of use of the model/system & ratings & \cite{bunde2021ai} \\
\hline
engagement with the model/system & ratings & \cite{bertrand2023questioning} \\
\hline
predictability of the model/system & ratings & \cite{schrills2023users}; \cite{fernandes2023explainable} \\
\hline
satisfaction with the model/system & ratings & \cite{wysocki2023assessing}; \cite{conati2021toward}; \cite{ghai2021explainable}; \cite{guo2022building} \\
\hline
transparency of the model/system & ratings & \cite{schrills2023users} \\
\hline
\end{tabular}
\end{table}
