# Supplementary material for: Human-centered evaluation of explainable AI applications: a systematic review
Source: Front Artif Intell. 2024 Oct 17;7:1456486. doi: 10.3389/frai.2024.1456486 (PMC11525002; doi:10.3389/frai.2024.1456486)
Supplement: Supplementary file 2 [file Data_Sheet_2.ZIP › tables/appendix_eval_interaction02.tex]

\begin{table}[!h]
\caption{Distribution of human-AI interaction evaluation metrics in the papers (part 2)}
\label{tab:appendix_eval_interaction02}
\begin{tabular}{
    |>{\raggedright\arraybackslash\small}m{9em}
    |>{\raggedright\arraybackslash\small}m{9em}
    |>{\raggedright\arraybackslash\small}m{20em}|
}
\hline
property & metric & papers \\
\hline \hline
\multirow[c]{4}{9em}{trust in the model/system} & interview / free text & \cite{deo2021user} \\
\cline{2-3}
 & percentage (appropriate) agreement with AI / weight of advice & \cite{fernandes2023explainable}; \cite{panigutti2022understanding}; \cite{panigutti2023co}; \cite{conijn2023effects}; \cite{cau2023supporting}; \cite{wang2021explanations}; \cite{naiseh2023different}; \cite{bertrand2023questioning} \\
 \cline{2-3}
 & ratings & \cite{avetisyan2022investigating}; \cite{conijn2023effects}; \cite{kartikeya2022examining}; \cite{khodabandehloo2021healthxai}; \cite{lundberg2022experimental}; \cite{reeder2023evaluating}; \cite{selten2023just}; \cite{upasane2023type}; \cite{veldhuis2022explainable}; \cite{weitz2021let}; \cite{ben2021explainable}; \cite{branley2020user}; \cite{faulhaber2021effect}; \cite{fernandes2023explainable}; \cite{fu2022gpt2sp}; \cite{ghai2021explainable}; \cite{naiseh2023different}; \cite{wysocki2023assessing}; \cite{aechtner2022comparing}; \cite{buccinca2020proxy}; \cite{bunde2021ai}; \cite{kuhnlenz2023study}; \cite{raab2023xai4eeg}; \cite{zoller2023xautoml}; \cite{bertrand2023questioning}; \cite{kuhnlenz2023study}; \cite{panigutti2022understanding}; \cite{panigutti2023co}; \cite{hernandez2023explaining}; \cite{conati2021toward}; \cite{ooge2022explaining}; \cite{schrills2023users}; \cite{chien2022xflag} \\
 \cline{2-3}
 & user action / behavior change & \cite{faulhaber2021effect}; \cite{kartikeya2022examining}; \cite{selten2023just} \\
 \hline
\multirow[c]{5}{9em}{understanding of the model/system} & interview / free text & \cite{anjara2023examining} \\
\cline{2-3}
 & percentage recognized AI mistakes & \cite{naiseh2023different} \\
\cline{2-3}
 & ratings & \cite{adhikari2019leafage}; \cite{aechtner2022comparing}; \cite{branley2020user}; \cite{naiseh2023different}; \cite{zoller2023xautoml}; \cite{buccinca2020proxy}; \cite{larasati2022explainable}; \cite{lundberg2022experimental}; \cite{moradi2021post}; \cite{reeder2023evaluating}; \cite{schrills2023users}; \cite{wang2021explanations}; \cite{hernandez2023explaining}; \cite{jmoona2023explaining}; \cite{wysocki2023assessing}; \cite{deo2021user}; \cite{chien2022xflag}; \cite{conati2021toward} \\
 \cline{2-3}
 & user answers to questions / counterfactuals & \cite{deo2021user}; \cite{wang2021explanations}; \cite{bertrand2023questioning}; \cite{abdul2020cogam} \\
 \cline{2-3}
 & user predictions of model output / failure & \cite{buccinca2020proxy}; \cite{jang2023toward}; \cite{larasati2022explainable}; \cite{okumura2023mipce}; \cite{warren2022features}; \cite{adhikari2019leafage}; \cite{schrills2023users} \\
 \hline
understanding the interaction with the model/system & ratings & \cite{hernandez2023explaining} \\
\hline
\multirow[c]{2}{9em}{usefulness / helpfulness of the model/system} & interview / free text & \cite{neves2021interpretable}; \cite{anjara2023examining} \\
\cline{2-3}
 & ratings & \cite{bunde2021ai}; \cite{cau2023supporting}; \cite{fu2022gpt2sp}; \cite{bansal2021does}; \cite{khodabandehloo2021healthxai}; \cite{schellingerhout2022explainable}; \cite{buccinca2020proxy}; \cite{conati2021toward}; \cite{hernandez2023explaining} \\
 \hline
\end{tabular}
\end{table}
