# Supplementary material for: Human-centered evaluation of explainable AI applications: a systematic review
Source: Front Artif Intell. 2024 Oct 17;7:1456486. doi: 10.3389/frai.2024.1456486 (PMC11525002; doi:10.3389/frai.2024.1456486)
Supplement: Supplementary file 2 [file Data_Sheet_2.ZIP › tables/appendix_eval_performance.tex]

\begin{table}[!h]
\caption{Distribution of human-AI performance evaluation metrics in the papers}
\label{tab:appendix_eval_performance}
\begin{tabular}{
    |>{\raggedright\arraybackslash\small}m{9em}
    |>{\raggedright\arraybackslash\small}m{9em}
    |>{\raggedright\arraybackslash\small}m{20em}|
}
\hline
property & metric & papers \\
\hline \hline
insight discovery & interview / free text & \cite{eriksson2022towards}; \cite{maltbie2021xai} \\
\hline
\multirow[c]{4}{9em}{performance on task} & decision accuracy / correctness / coverage & \cite{bansal2021does}; \cite{buccinca2020proxy}; \cite{confalonieri2021using}; \cite{ghai2021explainable}; \cite{ibrahim2023explanations}; \cite{la2021castle}; \cite{la2021pastle}; \cite{nazaretsky2022empowering}; \cite{wang2022extending}; \cite{alufaisan2021does}; \cite{cau2023supporting}; \cite{naiseh2023different}; \cite{wang2022interpretable} \\
\cline{2-3}
 & percentage learning gains & \cite{conati2021toward} \\
 \cline{2-3}
 & ratings & \cite{jmoona2023explaining} \\
 \cline{2-3}
 & time spent on task & \cite{raab2023xai4eeg}; \cite{confalonieri2021using}; \cite{wang2022extending}; \cite{schrills2023users}; \cite{wang2022interpretable} \\
\hline
\end{tabular}
\end{table}
