# Supplementary material for: Human-centered evaluation of explainable AI applications: a systematic review
Source: Front Artif Intell. 2024 Oct 17;7:1456486. doi: 10.3389/frai.2024.1456486 (PMC11525002; doi:10.3389/frai.2024.1456486)
Supplement: Supplementary file 2 [file Data_Sheet_2.ZIP › tables/appendix_explanation_types.tex]

\begin{table}[!h]
\centering
\small
\caption{Distribution of explanation types in the papers}
\label{tab:appendix_explanation_types}
\begin{tabular}{
    |>{\raggedright\arraybackslash}m{13em}
    |>{\raggedright\arraybackslash}m{29em}|
}
\hline
Explanation Type & Papers \\
\hline \hline
feature importance & \cite{adhikari2019leafage}; \cite{aechtner2022comparing}; \cite{alufaisan2021does}; \cite{bansal2021does}; \cite{bertrand2023questioning}; \cite{bhattacharya2023directive}; \cite{brdnik2023assessing}; \cite{bunde2021ai}; \cite{cau2023supporting}; \cite{chien2022xflag}; \cite{das2023explainable}; \cite{deo2021user}; \cite{eriksson2022towards}; \cite{fernandes2023explainable}; \cite{fu2022gpt2sp}; \cite{ghai2021explainable}; \cite{ibrahim2023explanations}; \cite{jang2023toward}; \cite{jmoona2023explaining}; \cite{kartikeya2022examining}; \cite{la2021pastle}; \cite{larasati2022explainable}; \cite{lundberg2022experimental}; \cite{maltbie2021xai}; \cite{meas2022explainability}; \cite{moradi2021post}; \cite{nagy2023interpretable}; \cite{naiseh2023different}; \cite{neves2021interpretable}; \cite{panigutti2022understanding}; \cite{panigutti2023co}; \cite{polley2021towards}; \cite{raab2023xai4eeg}; \cite{scheers2021interactive}; \cite{schellingerhout2022explainable}; \cite{schulze2021user}; \cite{swamy2023trusting}; \cite{veldhuis2022explainable}; \cite{wang2021explanations}; \cite{wang2022interpretable}; \cite{weitz2021let}; \cite{wysocki2023assessing}; \cite{vzlahtivc2023agile}; \cite{zoller2023xautoml} \\
\hline
rule-based & \cite{bayer2022role}; \cite{branley2020user}; \cite{cau2023supporting}; \cite{conati2021toward}; \cite{confalonieri2021using}; \cite{das2023explainable}; \cite{deo2021user}; \cite{fernandes2023explainable}; \cite{guo2022building}; \cite{khodabandehloo2021healthxai}; \cite{la2021castle}; \cite{larasati2022explainable}; \cite{maltbie2021xai}; \cite{nazaretsky2022empowering}; \cite{ooge2022explaining}; \cite{reeder2023evaluating}; \cite{upasane2023type}; \cite{van2020interpretable}; \cite{wang2022extending}; \cite{xu2023dialogue} \\
\hline
rule-based (mock-up) & \cite{avetisyan2022investigating}; \cite{ben2021explainable}; \cite{buccinca2020proxy}; \cite{conijn2023effects}; \cite{faulhaber2021effect}; \cite{hernandez2023explaining}; \cite{kim2023should}; \cite{kuhnlenz2023study}; \cite{selten2023just}; \cite{warren2022features} \\
\hline
counterfactuals & \cite{bhattacharya2023directive}; \cite{cau2023supporting}; \cite{forster2021capturing}; \cite{ibrahim2023explanations}; \cite{la2021pastle}; \cite{naiseh2023different}; \cite{okumura2023mipce}; \cite{veldhuis2022explainable}; \cite{wang2021explanations}; \cite{wang2022interpretable} \\
\hline
counterfactuals (mock-up) & \cite{kim2023should}; \cite{warren2022features} \\
\hline
model specifications & \cite{bansal2021does}; \cite{branley2020user}; \cite{brdnik2023assessing}; \cite{bunde2021ai}; \cite{chien2022xflag}; \cite{deo2021user}; \cite{kartikeya2022examining}; \cite{wysocki2023assessing}; \cite{zoller2023xautoml} \\
\hline
model specifications (mock-up) & \cite{ben2021explainable}; \cite{conijn2023effects} \\
\hline
data specifications & \cite{bhattacharya2023directive}; \cite{branley2020user}; \cite{brdnik2023assessing}; \cite{ooge2022explaining}; \cite{schrills2023users}; \cite{wysocki2023assessing} \\
\hline
similar examples & \cite{adhikari2019leafage}; \cite{anjara2023examining}; \cite{cau2023supporting}; \cite{fu2022gpt2sp}; \cite{naiseh2023different}; \cite{wang2021explanations} \\
\hline
similar examples (mock-up) & \cite{buccinca2020proxy} \\
\hline
dependence plots & \cite{abdul2020cogam}; \cite{aechtner2022comparing}; \cite{nagy2023interpretable}; \cite{zoller2023xautoml} \\
\hline
contrastive examples & \cite{adhikari2019leafage}; \cite{wang2022interpretable} \\
\hline
\end{tabular}
\end{table}
