# Supplementary material for: Human-centered evaluation of explainable AI applications: a systematic review
Source: Front Artif Intell. 2024 Oct 17;7:1456486. doi: 10.3389/frai.2024.1456486 (PMC11525002; doi:10.3389/frai.2024.1456486)
Supplement: Supplementary file 2 [file Data_Sheet_2.ZIP › tables/appendix_expl_types_numbers.tex]

\begin{table}[!h]
\centering
\small
\caption{Explanation types found in the papers}
\label{tab:appendix_expl_types_numbers}
\begin{tabular}{
    |>{\raggedright\arraybackslash}m{7em}
    |>{\raggedright\arraybackslash}m{28em}
    |>{\raggedright\arraybackslash}m{4em}
    |>{\raggedright\arraybackslash}m{3em}|
}
\hline
Explanation Type & Description & Real / Mock-up & \# papers \\
\hline \hline
feature importance & Scores that indicate feature relevance, feature contribution or attribution. For example, LIME, SHAP, Layer-Wise Relevance Propagation (LRP), coefficients of logistic regression. & real & 44 \\
\hline
\multirow{2}{7em}{rule-based} & \multirow{2}{28em}{Rule-based systems, decision trees, anchors, graphs.} & real & 20 \\
\cline{3-4}
 & & mock-up & 10 \\
\hline
\multirow{2}{7em}{counterfactuals} & \multirow{2}{28em}{``What if?" explanations that show how changing the value of input feature(s) changes the outcome.} & real & 10 \\
\cline{3-4}
 & & mock-up & 2 \\
\hline
\multirow{2}{7em}{model specifications} & \multirow{2}{28em}{Performance metrics (e.g. accuracy, F1-score), confusion matrix, confidence score, hyperparameter values.} & real & 9 \\
\cline{3-4}
 & & mock-up & 2 \\
\hline
data specifications & Information about the overall training data (e.g. distribution of feature values, gold labels), or the input values for a specific instant. & real & 6 \\
\hline
\multirow{2}{7em}{similar examples} & \multirow{2}{28em}{Nearest neighbors, similar examples with the same prediction.} & real & 6 \\
\cline{3-4}
 & & mock-up & 1 \\
\hline
dependence plots & Plot showing relations or interactions between features or between feature(s) and outcome. For example, partial dependence plots (PDP), generalized additive model (GAM). & real & 4 \\
\hline
contrastive examples & Similar examples with a different prediction. & real & 2 \\
\hline
\end{tabular}
\end{table}
